# Supplementary material for: The Sigma Class Glutathione Transferase from the Liver Fluke Fasciola hepatica
Source: PLoS Negl Trop Dis. 2012 May 29;6(5):e1666. doi: 10.1371/journal.pntd.0001666 (PMC3362645; doi:10.1371/journal.pntd.0001666)
Supplement: Table S1 — Amino acid identity comparisons of FhGST-S1 with GSTs from cytosolic classes across a variety of taxa. Amino acid sequence comparison of FhGST-S1 with other trematode GSTs clearly places FhGST-S1 into the Sigma class of GSTs, with identities averaging approximately 45%. Comparison with the most closely matching mammalian GSTs shows sequence identities averaging only approximately 28%. PTGD – Prostaglandin D synthase; Mic -Microsomal. (XLS) [file pntd.0001666.s002.xls]

## Sheet: Table S1
		GST
		Group	Accession Number		Organism	Percentage amino acid identity/ similarity
		Mammal	P28801	GSTP1	Bos taurus	27/43
			Q9TTY8	GSTP1	Capra hircus	27/42
			P80031	GSTP1	Sus scrofa	31/46
			Q28035	GSTA1	Bos taurus	29/45
			P51781	GSTA1	Sus scrofa	30/47
			Q9N2J6	MicGST	Ovis aries	29/47
			Q9XS30	GST	Ovis aries	28/46
			Q9N0V4	GSTM1	Bos taurus	27/42
			Q000H8	GSTM2	Sus scrofa	30/44
			Q30B87	GSTM3	Ovis aries	28/46
			O35543	PTGD2	Rattus norvegicus	28/47
			Q9JHF7	PTGD2	Mus musculus	29/48
			O60760	PTGD2	Homo sapiens	28/49
		Trematode	P09792	GST28	Schistosoma mansoni	45/62
			P30113	GST28	Schistosoma bovis	44/62
			P30114	GST28	Schistosoma haematobium	44/62
			Q26513	GST	Schistosoma japonicum	42/63
			A1BNE5	GST	Clonorchis sinensis	46/65
			Q8ISK1	GST	Opisthorchis viverrini	47/66
			Q26200	GST	Paragonimus westermani	38/58
